# Supplementary material for: Development of a Magnetic Solid-Phase Extraction-Liquid Chromatography Targeted to Five Fluoroquinolones in Food Based on Aptamer Recognition
Source: Foods. 2025 Feb 26;14(5):798. doi: 10.3390/foods14050798 (PMC11899132; doi:10.3390/foods14050798)
Supplement: Supplementary file 1 [file foods-14-00798-s001.zip]

Archive with 1 entries (1 files):
- foods-3476137-supplementary.pdf
